# Supplementary material for: Refined Analysis of Chronic White Matter Changes after Traumatic Brain Injury and Repeated Sports-Related Concussions: Of Use in Targeted Rehabilitative Approaches?
Source: J Clin Med. 2022 Jan 12;11(2):358. doi: 10.3390/jcm11020358 (PMC8780504; doi:10.3390/jcm11020358)
Supplement: Supplementary file 1 [file jcm-11-00358-s001.zip]

Archive with 1 entries (1 files):
- jcm-1513942 suppl.pdf
